# Supplementary material for: Genome-Wide Comparison of Cowpox Viruses Reveals a New Clade Related to Variola Virus
Source: PLoS One. 2013 Dec 3;8(12):e79953. doi: 10.1371/journal.pone.0079953 (PMC3848979; doi:10.1371/journal.pone.0079953)
Supplement: Table S1 — Table of additional data for the sequenced strains. (XLSX) [file pone.0079953.s004.xlsx]

## Sheet: Tabelle1
Strain	Isolation date	City of isolation	Host
HumAac09/1	2009	Aachen	Human
RatAac09/1	2009	Aachen	Rat
BeaBer04/1	2004	Berlin	Beaver
CatBer07/1	2007	Berlin	Cat
HumBer07/1	2007	Berlin	Human
RatGer09/1	2009	Germering	Rat
HumGra07/1	2007	Graz	Human
EleGri07/1	2007	Grimmen	Elephant
HumGri07/1	2007	Grimmen	Human
RatHei09/1	2009	Heidelberg	Rat
HumKre08/1	2008	Krefeld	Human
JagKre08/1	2008	Krefeld	Jaguarundi
JagKre08/2	2008	Krefeld	Jaguarundi
MonKre08/4	2008	Krefeld	Mongoose
RatKre08/2	2008	Krefeld	Rat
HumLan08/1	2008	Landau	Human
MarLei07/1	2007	Leipzig	Mara
HumLue09/1	2009	Lübeck	Human
HumMag07/1	2007	Magdeburg	Human
HumPad07/1	2007	Paderborn	Human
CatPot07/1	2007	Potsdam	Cat
HumLit08/1	2008	Vilnius	Human
